# Supplementary material for: Oxidative Stress-Related Metabolomic Alterations in Pregnancy: Evidence from Exposure to Air Pollution, Metals/Metalloid, and Tobacco Smoke
Source: Antioxidants (Basel). 2025 Nov 30;14(12):1442. doi: 10.3390/antiox14121442 (PMC12730112; doi:10.3390/antiox14121442)
Supplement: Supplementary file 1 [file antioxidants-14-01442-s001.zip]

Archive with 1 entries (1 files):
- antioxidants-3959193-supplementary.pdf
